# Supplementary material for: Human-In-The-Loop Assessment of an Ultralight, Low-Cost Body Posture Tracking Device
Source: Sensors (Basel). 2020 Feb 7;20(3):890. doi: 10.3390/s20030890 (PMC7039287; doi:10.3390/s20030890)
Supplement: Supplementary file 1 [file sensors-20-00890-s001.zip]

Archive with 1 entries (1 files):
- sensors-684413-supplementary.mp4
